# Supplementary material for: A Low-Cost Method for Phenotyping Wilting and Recovery of Wheat Leaves under Heat Stress Using Semi-Automated Image Analysis
Source: Plants (Basel). 2020 Jun 5;9(6):718. doi: 10.3390/plants9060718 (PMC7355443; doi:10.3390/plants9060718)
Supplement: Supplementary file 1 [file plants-09-00718-s001.zip]

Archive with 2 entries (2 files):
- S1 video.avi
- S2 video.mp4
